# Supplementary material for: Chromosome 1p and 6q Loss of Heterozygosity in Meningioma: A Comprehensive Analysis of the Two Chromatin Remodeling Complex Subunits ARID1A and ARID1B
Source: Cancers (Basel). 2026 Apr 22;18(9):1325. doi: 10.3390/cancers18091325 (PMC13162939; doi:10.3390/cancers18091325)
Supplement: Supplementary file 1 [file cancers-18-01325-s001.zip]

Archive with 1 entries (1 files):
- cancers-4204315-supplementary.xlsx
