# Supplementary material for: Chromosome 1p and 6q Loss of Heterozygosity in Meningioma: A Comprehensive Analysis of the Two Chromatin Remodeling Complex Subunits ARID1A and ARID1B
Source: Cancers (Basel). 2026 Apr 22;18(9):1325. doi: 10.3390/cancers18091325 (PMC13162939; doi:10.3390/cancers18091325)
Supplement: Supplementary file 1 [file cancers-18-01325-s001.zip › cancers-4204315-supplementary.xlsx]

## Sheet: Sheet1
Number	Age	Sex	Meningioma subtype	Brain infiltration	WHO grade_2016	WHO grade_2021	Recurrency	Localization	Localization_2	TERT	CDKN2A/B	LOH 22q	LOH 14q	LOH 1p	LOH 1p_2	D1S1608	ARID1A-LOH	D1S1161	D1S1184	LOH 6q	D6S473	D6S440	D6S281	D6S1633	ARID1A_cytosol	ARID1A_membrane	ARID1A_free nucleus	ARID1A_chromatin	ARID1A_chromatin_corrected	ARID1A_nucleus	ARID1A_nucleus_corrected	ARID1A_total	ARID1A_total_corrected	IHC	Mitotic activity (pHH3)	Ki-67	PR	SCC	Sheeting	Necrosis
1	53	M	AM	-	2	2	-	Temporal	N	-	-	LOH	LOH	LOH	4/4	LOH	LOH	LOH	LOH	NA	NA	NA	NA	NA	3.56	0.938	9.81	4.841	3.918	14.651	13.7278	19.149	18.2258	A	2	10	0	-	+	+
2	50	F	CM	-	2	2	-	Multiple	M	-	-	NA	NA	LOH	2/3	LOH	-	NE	LOH	NA	NA	NA	NA	NA	0.473	1.835	NE	2.666	1.641	2.666	1.64088	4.974	3.94888	A	1	1	12	-	-	-		Legend:
3	68	M	M	-	1	1	-	Spenoid wing	SB	-	-	NA	NA	LOH	4/4	LOH	LOH	LOH	LOH	2/3	-	LOH	LOH	NE	2.977	2.456	9.772	2.998	3.096	12.77	12.8675	18.203	18.3005	A	2	5	9	+	+	-		Number	Patient numbers from 1 to 61
4	63	F	M	-	1	1	-	Falx	N	-	-	NA	NA	LOH	3/3	LOH	LOH	LOH	NE	4/4	LOH	LOH	LOH	LOH	1.054	1	2.893	2.117	1.937	5.01	4.83029	7.064	6.88429	A	1	NA	NA	-	-	-		Age	Patients age in years
5	72	M	M	-	1	1	-	Multiple	M	-	-	NA	NA	LOH	4/4	LOH	LOH	LOH	LOH	-	-	-	-	-	1.557	NE	1.182	0.828	NE	2.01	1.182	3.567	2.739	-	0	3	9	-	-	-		Sex	M=male, F=female
6	63	M	M	-	1	1	-	Falx	N	-	-	NA	NA	LOH	2/3	NE	-	LOH	LOH	1/1	NE	NE	NE	LOH	2.532	1.238	7.259	5.289	3.825	12.548	11.0844	16.318	14.8544	-	0	NA	NA	+	-	-		Meningioma subtype	M' = meningioma,not specified, 'ANGM' = angiomatous meningioma, ' MM' = meningothelial meningioma', ' PM' = psammomatous meningioma, ' SM' = secretory meningioma, ' FM' = fibrous meningioma, ' AM' = atypical meningioma, ' CM' = chordoid meningioma, ' CCM' = clear-cell meningioma, ' ANM' = anaplastic meningioma
7	58	F	ANGM	-	1	1	-	Frontal	N	-	-	NA	NA	LOH	2/3	-	LOH	LOH	NE	-	-	NE	-	NE	0.926	NE	0.628	1.995	1.136	2.623	1.76445	3.549	2.69045	-	1	2	9	+	+	-		Brain infiltration	B' = brain infiltration, '-' = no brain infiltration
8	64	F	M	-	1	1	-	Frontal	N	NA	NA	NA	NA	-	-	-	-	-	-	1/1	NE	NE	LOH	NE	2.571	1.377	10.711	4.155	3.542	14.866	14.2533	18.814	18.2013	-	0	4	6	-	+	-		WHO grade_2016	WHO grade according to the WHO Classification of Tumors of the Central Nervous System (CNS), published in 2016
9	68	F	M	-	1	1	R	Multiple	M	-	-	NA	NA	LOH	3/3	LOH	LOH	NE	LOH	2/3	LOH	-	LOH	NE	1.825	NE	1.941	1.81	0.909	3.751	2.85002	5.576	4.67502	B	0	4	12	-	+	-		WHO grade_2021	WHO grade according to the WHO Classification of Tumors of the Central Nervous System (CNS), published in 2016
10	76	M	MM	-	1	1	R	Okzipital	N	NA	NA	NA	NA	LOH	4/4	LOH	LOH	LOH	LOH	-	-	-	NE	-	2.289	2.229	1.765	2.375	1.347	4.14	3.11209	8.658	7.63009	-	0	5	6	-	-	-		Recurrency	R' = Recurrency, '-' = No recurrency
11	43	F	M	-	1	1	-	Parietal	N	-	-	NA	NA	LOH	3/3	LOH	LOH	NE	LOH	-	-	-	-	-	1.838	2.559	11.862	2.94	3.022	14.802	14.8837	19.199	19.2807	-	1	NA	NA	+	-	-		Localization	Localization of the tumor according to radiologic classification
12	82	F	ANM	-	3	3	R	Parietal	N	-	loss	NA	NA	LOH	2/3	-	LOH	NE	LOH	1/4	-	LOH	-	-	2.104	1.567	5.194	2.103	1.915	7.297	7.10914	10.968	10.7801	-	20	15	2	+	+	+		Localization_2	According to Maiuri et al. (2019) sphenoid wing, olfactory and petroclival meningiomas are assigned to the skull base (SB). Tumors of the falx, frontal convexity, temporal convexity, occipital pole, and parietal pole are assigned to the convexity meningioma group (N; non-skull base). Additionally, there are spinal (S) and multiple meningiomas (M). The group of singular tumors (SI) is composed of:…
13	82	F	AM	B	2	3	-	Frontal	N	C228T	-	NA	NA	LOH	2/3	LOH	NE	LOH	-	1/1	NE	LOH	NE	NE	1.738	1.028	2.729	2.813	2.523	5.542	5.25186	8.308	8.01786	A	0	NA	0	+	+	+		TERT	TERT promotor mutation: 'C228T' = mutation, '-' = no mutation, 'NA' = data not available
14	53	F	M	-	1	1	-	Spenoid wing	SB	NA	NA	-	-	-	-	-	-	-	-	-	-	-	-	-	1.33	NE	2.779	2.826	2.543	5.605	5.32173	6.935	6.65173	-	0	4	6	-	-	-		CDKN2A/B	CDKN2A/B status: 'loss' = deletion of CDKN2A/B, '-' = no deletion, , 'NA' = data not available
15	62	M	AM	-	2	2	R	Multiple	M	-	-	LOH	-	LOH	3/3	LOH	LOH	NE	LOH	-	-	-	-	-	1.282	NE	1.787	2.224	1.826	4.011	3.61255	5.293	4.89455	A	7	9	4	+	+	-		LOH 22q	LOH'= loss of heterozygosity (LOH) of chromosome 22q, '-' = no LOH, 'NA' = data not available
16	84	M	AM	-	2	2	R	Okzipizal	N	-	-	-	LOH	LOH	3/3	LOH	LOH	NE	LOH	2/4	-	LOH	LOH	-	2.73	0.483	2.113	2.747	2.443	4.86	4.55572	8.073	7.76872	-	8	9	3	-	+	-		LOH 14q	LOH'= loss of heterozygosity (LOH) of chromosome 14q, '-' = no LOH, 'NA' = data not available
17	70	F	AM	-	2	2	-	Multiple	M	-	-	LOH	-	LOH	2/2	NE	LOH	NE	LOH	1/3	-	NE	LOH	-	1.193	NE	1.506	3.104	2.09	4.61	3.5956	5.803	4.7886	A	12	15	9	-	-	-		LOH 1p	LOH'= loss of heterozygosity (LOH) of chromosome 1p, '-' = no LOH
18	60	F	M	-	1	1	R	Multiple	M	-	-	LOH	-	LOH	2/4	LOH	LOH	-	-	-	NE	NE	-	-	2.261	1.955	9.494	2.794	2.503	12.288	11.9969	16.504	16.2129	A	0	19	2	-	-	-		LOH 1p_2	LOH of chromosome 1p in x out of y cases, where evaluation is possible: 'x/y'
19	58	M	M	-	1	1	-	Spenoid wing	SB	-	-	-	-	LOH	2/4	-	LOH	-	LOH	1/2	NE	NE	LOH	-	1.602	1.308	5.209	3.282	3.059	8.491	8.26772	11.401	11.1777	-	1	5	6	-	+	-		D1S1608	LOH'= loss of heterozygosity (LOH) of D1S1608, '-' = no LOH, 'NA' = data not available, 'NE' = PCR not evaluable due to a) Heterozygosity b) PCR failure, i.e. blurred bands or incorrect PCR product length
20	49	M	ANM	-	3	3	R	Multiple	M	-	-	LOH	-	LOH	3/3	LOH	LOH	LOH	NE	3/4	-	LOH	LOH	LOH	1.21	0.53	2.795	3.497	3.205	6.292	5.99997	8.032	7.73997	-	21	18	0	-	+	+		ARID1A-LOH	LOH'= loss of heterozygosity (LOH) of ARID1A, '-' = no LOH, 'NA' = data not available, 'NE' = PCR not evaluable due to a) Heterozygosity b) PCR failure, i.e. blurred bands or incorrect PCR product length
21	35	F	M	-	1	1	-	Temporal	N	-	-	LOH	-	LOH	4/4	LOH	LOH	LOH	LOH	1/4	-	-	LOH	-	2.712	2.347	7.475	3.673	3.402	11.148	10.8769	16.207	15.9359	-	1	6	NA	-	-	-		D1S1161	LOH'= loss of heterozygosity (LOH) of D1S1161, '-' = no LOH, 'NA' = data not available, 'NE' = PCR not evaluable due to a) Heterozygosity b) PCR failure, i.e. blurred bands or incorrect PCR product length
22	62	F	CCM	B	2	2	-	Temporal	N	-	-	LOH	LOH	LOH	3/3	NE	LOH	LOH	LOH	1/3	-	NE	LOH	-	2.208	0.972	3.651	3.472	3.169	7.123	6.81966	10.303	9.99966	-	2	15	3	-	+	-		D1S1184	LOH'= loss of heterozygosity (LOH) of D1S1184, '-' = no LOH, 'NA' = data not available, 'NE' = PCR not evaluable due to a) Heterozygosity b) PCR failure, i.e. blurred bands or incorrect PCR product length
23	49	F	M	-	1	1	-	Okzipital	N	-	-	-	-	LOH	2/2	LOH	LOH	NE	NE	1/2	NE	NE	LOH	-	1.886	0.832	2.226	2.184	1.641	4.41	3.86688	7.128	6.58488	-	1	5	12	-	+	-		LOH 6q	LOH of chromosome 6q in x out of y cases, where evaluation is possible: 'x/y'
24	44	F	M	-	1	1	-	Frontal	N	-	-	LOH	-	LOH	3/3	NA	LOH	LOH	LOH	1/4	-	-	LOH	-	2.31	0.912	4.411	3.014	2.661	7.425	7.07174	10.647	10.2937	-	1	3	9	-	-	-		D6S473	LOH'= loss of heterozygosity (LOH) of D6S473, '-' = no LOH, 'NA' = data not available, 'NE' = PCR not evaluable due to a) Heterozygosity b) PCR failure, i.e. blurred bands or incorrect PCR product length
25	29	M	M	-	1	1	-	Temporal	N	-	-	LOH	-	LOH	3/3	LOH	NE	LOH	LOH	1/3	-	NE	LOH	-	1.766	NE	1.473	2.162	1.617	3.635	3.09022	5.401	4.85622	A	1	10	6	-	-	-		D6S440	LOH'= loss of heterozygosity (LOH) of D6S440, '-' = no LOH, 'NA' = data not available, 'NE' = PCR not evaluable due to a) Heterozygosity b) PCR failure, i.e. blurred bands or incorrect PCR product length
26	62	F	AM	-	2	2	R	Parietal	N	-	-	LOH	-	LOH	2/4	-	LOH	LOH	-	1/4	-	-	-	LOH	1.394	NE	0.623	1.448	0.397	2.071	1.02017	3.465	2.41417	A	6	13	6	+	+	-		D6S281	LOH'= loss of heterozygosity (LOH) of D6S281, '-' = no LOH, 'NA' = data not available, 'NE' = PCR not evaluable due to a) Heterozygosity b) PCR failure, i.e. blurred bands or incorrect PCR product length
27	57	F	M	-	1	1	-	Frontal	N	-	-	LOH	-	LOH	3/3	LOH	NE	LOH	LOH	-	-	NE	-	-	1.425	0.411	0.835	2.702	1.893	3.537	2.7279	5.373	4.5639	-	0	3	12	-		-		D6S1633	LOH'= loss of heterozygosity (LOH) of D6S1633, '-' = no LOH, 'NA' = data not available, 'NE' = PCR not evaluable due to a) Heterozygosity b) PCR failure, i.e. blurred bands or incorrect PCR product length
28	64	M	M	-	1	1	-	Frontal	N	-	-	-	-	LOH	4/4	LOH	LOH	LOH	LOH	2/3	NE	LOH	-	LOH	1.862	0.798	4.169	3.451	2.738	7.62	6.90727	10.28	9.56727	B	0	9	NA	+	+	-		ARID1A_cytosol	ARID1A values of cytosol measured by ELISA, 'NE' = ELISA well not evaluable due to measurement below the quantitative range
29	80	M	M	-	1	1	-	Frontal	N	-	-	LOH	-	LOH	3/3	LOH	LOH	LOH	NE	-	-	NE	-	-	2.226	0.861	8.482	4.365	3.783	12.847	12.2649	15.934	15.3519	B	1	5	6	-	-	-		ARID1A_membrane	ARID1A values of membrane measured by ELISA, 'NE' = ELISA well not evaluable due to measurement below the quantitative range
30	68	F	AM	-	2	2	-	Olfactorius	SB	-	-	-	-	LOH	3/3	LOH	LOH	NE	LOH	2/4	-	LOH	LOH	-	3.092	1.992	9.375	3.05	2.279	12.425	11.6542	17.509	16.7382	-	19	20	6	-	+	-		ARID1A_free nucleus	ARID1A values of free nucleus measured by ELISA, 'NE' = ELISA well not evaluable due to measurement below the quantitative range
31	66	F	PM	-	1	1	-	Spenoid wing	N	-	-	LOH	-	LOH	1/4	-	-	LOH	-	1/3	-	NE	LOH	-	2.992	1.997	7.857	3.844	3.187	11.701	11.0438	16.69	16.0328	B	1	5	9	-	-	-		ARID1A_chromatin	ARID1A values of chromatin measured by ELISA, 'NE' = ELISA well not evaluable due to measurement below the quantitative range
32	60	F	AM	B	2	3	-	Petroclival	SB	C228T	-	LOH	LOH	LOH	4/4	LOH	LOH	LOH	LOH	-	-	-	-	-	1.821	NE	4.524	3.038	2.258	7.562	6.78248	9.383	8.60348	A	2	10	0	-	-	+		ARID1A_chromatin_corrected	ARID1A values of chromatin after correction for background in an advanced model measured by ELISA, 'NE' = ELISA well not evaluable due to measurement below the quantitative range
33	64	F	AM	-	2	2	R	Spenoid wing	SB	-	-	LOH	-	LOH	3/3	LOH	LOH	NE	LOH	-	-	NE	-	-	0.511	NE	0.511	1.535	0.477	2.046	0.987656	2.557	1.49866	A	7	15	0	+	+	-		ARID1A_nucleus	ARID1A values of nucleus (free nucleus + chromatin) measured by ELISA, 'NE' = ELISA well not evaluable due to measurement below the quantitative range
34	84	M	AM	-	2	3	R	Frontal	N	-	loss	LOH	LOH	LOH	4/4	LOH	LOH	LOH	LOH	1/4	-	-	LOH	-	2.108	NE	5.079	3.999	3.766	9.078	8.84496	11.186	10.953	B	6	15	NA	-	+	-		ARID1A_nucleus_corrected	ARID1A values of nucleus (free nucleus + chromatin) after correction for background in an advanced model measured by ELISA, 'NE' = ELISA well not evaluable due to measurement below the quantitative range
35	68	F	M	-	1	1	R	Spenoid wing	N	-	-	LOH	-	LOH	4/4	LOH	LOH	LOH	LOH	-	-	NE	-	-	3.126	1.125	6.47	2.451	1.57	8.921	8.0395	13.172	12.2905	A	1	9	12	+	+	-		ARID1A_total	ARID1A values of total (cytosol + membrane + free nucleus + chromatin) measured by ELISA, 'NE' = ELISA well not evaluable due to measurement below the quantitative range
36	58	F	MM	-	1	1	-	Olfactorius	SB	NA	NA	NA	NA	-	-	-	-	-	-	-	-	NE	-	NE	1.524	NE	1.342	1.367	0.355	2.709	1.69702	4.233	3.22102	NA	NA	NA	NA	-	-	-		ARID1A_total_corrected	ARID1A values of total (cytosol + membrane + free nucleus + chromatin) after correction for background in an advanced model measured by ELISA, 'NE' = ELISA well not evaluable due to measurement below the quantitative range
37	79	F	M	-	1	1	-	Olfactorius	SB	NA	NA	NA	NA	-	-	-	-	-	-	-	-	-	-	-	2.13	0.976	11.855	7.218	6.067	19.073	17.9218	22.179	21.0278	NA	NA	3	12	+	-	-		IHC	ARID1A loss of immunohistochemistry signal: 'A' = minor mosaic-like ARID1A loss, 'B' = minor mosaic-like ARID1A loss, '-' = no loss of ARID1A signal, 'NA' = data not available
38	80	F	FM	-	1	1	-	Petroclival	SB	NA	NA	NA	NA	-	-	-	-	-	-	-	-	-	-	-	2.306	0.856	1.545	2.716	1.893	4.261	3.4379	7.423	6.5999	NA	NA	8	2	-	-	-		Mitotic activity (pHH3)	Mitotic activity measured by pHH3, numbers represents the count of cells positive for pHH3 per 400 HPF indicating mitotic activity
39	55	F	M	-	1	1	-	Spinal	S	NA	NA	NA	NA	-	-	-	-	-	NE	-	-	-	-	-	1.599	NE	NE	3.342	2.463	3.342	2.46285	4.941	4.06185	NA	0	2	4	-	-	-		Ki-67	Ki-67 count in percent of cells per 400 HPF
40	92	F	M	-	1	1	-	Spinal	S	NA	NA	NA	NA	-	-	-	-	-	-	-	-	NE	-	NE	2.404	1.006	11.112	5.234	4.28	16.346	15.3915	19.756	18.8015	NA	1	2	90	-	-	-		PR	Progesteron receptor positivity via immune reactivity score: (IRS; 0-12) = IS (staining intensity; 0-3) * PP (percentage points; 0-4)
41	71	M	ANGM	-	1	1	-	Parietal	N	NA	NA	-	-	-	-	-	NE	-	-	1/4	-	LOH	-	-	1.593	0.973	4.47	3.238	3.003	7.708	7.47316	10.274	10.0392	NA	2	8	2	-	+	-		SCC	Histological feature of small cell change (SCC): '+' = yes, '-' = no
42	88	F	AM	B	2	2	-	Olfactorius	SB	NA	NA	-	-	-	-	-	-	NE	-	-	-	-	-	-	1.328	NE	2.964	4.337	4.215	7.301	7.17867	8.629	8.50667	NA	0	3	6	-	-	-		Sheeting	Histological feature of sheeting: '+' = yes, '-' = no
43	63	F	M	-	1	1	-	Okzipital	N	NA	NA	LOH	-	-	-	-	-	-	-	-	-	-	-	-	1.845	NE	2.032	3.251	3.022	5.283	5.05373	7.128	6.89873	NA	0	3	0	-	-	-		Necrosis	Histological feature of necrosis: '+' = yes, '-' = no
44	57	M	M	-	1	1	-	Petroclival	SB	NA	NA	-	-	-	-	-	-	-	-	-	-	-	-	-	2.193	2.624	10.892	3.954	3.715	14.846	14.6068	19.663	19.4238	NA	0	3	9	-	-	-
45	45	F	ANGM	-	1	1	-	Spenoid wing	SB	NA	NA	-	-	-	-	NE	-	NE	-	1/4	-	LOH	-	-	1.778	0.972	7.749	3.557	2.543	11.306	10.2917	14.056	13.0417	NA	1	5	12	-	-	-
46	62	F	M	-	1	1	-	Petroclival	SB	NA	NA	-	-	-	-	NE	-	NE	-	-	-	-	-	-	2.064	1.031	9.176	6.659	6.291	15.835	15.4665	18.93	18.5615	NA	1	3	9	+	-	+
47	70	F	MM	-	1	1	R	Frontal	N	NA	NA	-	-	-	-	NE	-	-	-	-	-	-	-	-	2.73	1.001	9.053	4.51	3.901	13.563	12.954	17.294	16.685	NA	0	4	9	+	-	-
48	70	M	AM	B	2	2	-	Olfactorius	SB	NA	NA	-	-	-	-	NE	NE	-	-	-	-	-	-	-	0.876	NE	NE	2.114	1.081	2.114	1.0814	2.99	1.9574	NA	1	3	9	-	-	-
49	34	M	AM	-	2	2	-	Okzipital	N	NA	NA	-	-	-	-	-	-	-	-	-	-	-	-	-	4.144	2.686	4.48	2.518	2.068	6.998	6.54811	13.828	13.3781	NA	5	15	4	+	-	-
50	67	F	PM	-	1	1	-	Frontal	N	NA	NA	LOH	-	-	-	-	-	-	-	-	NE	NE	-	NE	2.346	1.028	10.606	2.82	2.003	13.426	12.6091	16.8	15.9831	NA	0	3	12	-	-	-
51	83	F	SM	-	1	1	-	Frontal	N	NA	NA	-	-	-	-	-	-	-	-	-	-	-	-	-	2.41	1.057	7.378	4.702	4.166	12.08	11.5438	15.547	15.0108	NA	1	3	4	-	-	-
52	85	M	M	-	1	1	-	Frontal	N	NA	NA	-	-	-	-	-	-	-	-	-	-	-	NE	NE	2.311	0.522	6.289	2.901	2.047	9.19	8.33554	12.023	11.1685	NA	1	3	9	-	+	-
53	67	M	M	-	1	1	-	Olfactorius	SB	NA	NA	-	-	-	-	-	-	-	-	-	-	-	-	-	1.989	0.445	6.984	3.398	2.582	10.382	9.5663	12.816	12.0003	NA	1	4	6	-	-	-
54	90	M	AM	-	2	2	-	Frontal	N	NA	NA	-	-	-	-	-	NE	-	-	-	-	-	-	-	3.742	1.476	5.146	4.725	3.968	9.871	9.11385	15.089	14.3319	NA	1	7	6	-	-	-
55	70	M	MM	-	1	1	R	Multiple	M	NA	NA	-	-	-	-	-	-	-	-	-	-	-	-	-	1.365	NE	0.723	2.8	1.893	3.523	2.6159	4.888	3.9809	NA	0	3	12	-	-	-
56	60	F	M	-	1	1	-	Parietal	N	NA	NA	LOH	LOH	-	-	NE	-	NE	-	-	-	-	-	-	2.022	0.484	6.527	5.519	5.375	12.046	11.9016	14.552	14.4076	NA	0	3	2	+	-	-
57	69	F	AM	-	2	2	-	Spinal	S	NA	NA	LOH	-	-	-	-	-	-	-	-	-	-	-	-	3.478	1.104	6.429	3.541	2.738	9.97	9.16727	14.552	13.7493	NA	5	6	12	+	+	-
58	80	M	AM	-	2	2	-	Frontal	N	NA	NA	LOH	-	-	-	-	-	NE	-	-	-	-	-	-	3.972	1.707	11.131	2.705	1.848	13.836	12.9791	19.515	18.6581	NA	7	13	4	+	+	-
59	70	M	AM	-	2	2	R	Temporal	N	NA	NA	LOH	LOH	-	-	-	-	-	-	-	-	-	-	-	2.76	1.288	7.896	3.048	2.217	10.944	10.1127	14.992	14.1607	NA	5	6	4	+	+	-
60	78	F	M	-	1	1	-	Frontal	N	NA	NA	LOH	-	-	-	NE	-	-	-	-	-	-	-	-	2.329	0.88	6.612	2.478	1.593	9.09	8.20543	12.299	11.4144	NA	2	15	6	+	-	-
61	81	F	M	-	1	1	-	Spinal	S	NA	NA	-	-	-	-	NE	-	-	NE	-	-	NE	-	-	1.642	NE	8.303	4.137	3.114	12.44	11.4169	14.082	13.0589	NA	3	/	9	-	-	-
